# Supplementary material for: Evaluation of a Whole-Liver Dixon-Based MRI Approach for Quantification of Liver Fat in Patients with Type 2 Diabetes Treated with Two Isocaloric Different Diets
Source: Diagnostics (Basel). 2022 Feb 16;12(2):514. doi: 10.3390/diagnostics12020514 (PMC8871286; doi:10.3390/diagnostics12020514)
Supplement: Supplementary file 1 [file diagnostics-12-00514-s001.zip]

Archive with 1 entries (1 files):
- diagnostics-1564759-supplementary.pdf
